# Supplementary material for: Assessing the nonlinear association of environmental factors with antibiotic resistance genes (ARGs) in the Yangtze River Mouth, China
Source: Sci Rep. 2023 Nov 21;13:20367. doi: 10.1038/s41598-023-45973-9 (PMC10663556; doi:10.1038/s41598-023-45973-9)
Supplement: Supplementary file 1 — Supplementary Information 1. [file 41598_2023_45973_MOESM1_ESM.csv]

ID	Sampling Date	Time	Latitude	Longitude	Salinity	Temperature	pH	Sampling Bottle	Metal Storage	Area	DBDL Extraction Date	Filter Volume	Release Volume	Elution Volume	Extraction Positive Control	tetBP	ampr	tetO	Ca	K	Mg	Na	Si	Be	B	Al	P	Ti	V	Cr	Mn	Fe	Co	Ni	Cu	Zn	As	Se	Sr	Mo	Ag	Cd	Sn	Sb	Ba	Hg	Tl	Pb	amoxicillin
S1	7/18/2021	12:24PM	31.0911111	120.9772	0.25	33.4	8.7	PE	Glass	Shanghai, Qingpu District (Dianshan Lake)	8/13/2021	441	8.5	250	NA	7728.809065	601911.9191	0	28.8614	32.39047	8.3841	46.1511	0.26636	0	120.199	509.118	127.895	9.257	5.719	0.974	42.542	546.724	0.463	2.56	0.176	0	4.385	0	236.163	5.58	26.412	0.018	2.186	1.458	0	0.047	0	2.923	0.207747557
S2	7/18/2021	12:55PM	31.0972222	120.986667	0.25	33.4	7.94	PE	Glass	Shanghai, Qingpu District (Dianshan Lake)	8/13/2021	196	7	150	NA	10210.92088	1340348.426	0	30.27019	20.80382	8.61937	48.15732	0.21126	0	135.318	627.905	136.331	11.163	5.636	1.281	54.504	700.13	0.557	2.953	0.429	0	4.344	0	245.886	5.437	21.57	0.012	0.679	1.446	0	0.025	0	0.792	0.243223453
S3	7/18/2021	ND	31.092111	120.970225	0.24	32.6	7.29	PE	Glass	Shanghai, Qingpu District (Dianshan Lake)	8/13/2021	168	9	150	NA	3768559.716	1585429.304	0	23.38646	41.19719	6.7739	36.09364	0	0.057	105.216	412.716	94.717	6.109	5.434	0.743	38.526	407.06	0.418	1.737	0.435	7.411	4.287	0	195.937	4.986	30.732	0.026	0	1.175	0	0.021	0	1.373	0.226370189
S4	7/18/2021	ND	31.0677778	120.9975	0.27	32.3	8.13	PE	Glass	Shanghai, Qingpu District (Dianshan Lake)	8/13/2021	401	7.5	150	NA	3787.959739	646868.0228	1100.579385	26.61959	50.81622	8.44643	46.0899	0	0	139.219	481.758	79.405	6.516	5.85	0.753	67.374	576.372	0.457	4.419	0.058	1.748	5.01	0	238.807	6.176	31.614	0.021	0.714	1.473	0	0.034	0	2.113	0.227224325
S5	7/29/2021	2:51PM	31.4169444	120.883611	0.18	34	8.68	PE	Glass	Suzhou, Kunshan (Lakes & River)	8/11/2021	250	7	150	B3	3913.914199	30492.94425	2864.195884	34.50222	61.33671	8.39679	22.18462	0.04152	0	102.911	273.221	37.534	3.28	3.08	0.523	42.405	332.162	0.239	1.515	0	0	2.328	0	257.036	2.768	31.871	0.017	0.644	0.617	0	0	0	1.915	0.278628164
S6	7/31/2021	11:54AM	30.9630556	121.245833	0.2	25.8	6.71	HDPE	HDPE	Shanghai, Songjiang District (Huangpu River)	8/11/2021	250	9.5	150	B3	1551.592389	41335.57287	2928916.681	NA	NA	NA	NA	NA	NA	NA	NA	NA	NA	NA	NA	NA	NA	NA	NA	NA	NA	NA	NA	NA	NA	NA	NA	NA	NA	NA	NA	NA	NA	0.266710751
S7	7/31/2021	1:30PM	30.7569444	121.370556	0.16	28	6.76	HDPE	HDPE	Shanghai, Jinshan District (estuary)	8/11/2021	250	9	150	B3	0	6865614.417	790567.1169	21.34783	26.43417	6.05374	15.29486	0.46175	0	102.715	237.911	458.78	5.77	4.172	2.075	207.326	345.522	0.274	1.299	0	5.121	3.742	0	110.379	4.026	31.724	0	0	0.617	0	0	0	0.669	0.556603097
S8	7/31/2021	3:09PM	30.9861111	121.333056	0.19	29.4	8.11	HDPE	HDPE	Shanghai, Songjiang District (Huangpu River)	8/11/2021	250	7.5	150	B3	1859.632676	1023545.662	757.7963132	26.0445	33.99293	7.17768	17.53404	0.22059	0	99.25	347.52	237.761	6.235	2.636	0.601	155.927	416.986	0.326	0.553	0	2.258	3.625	0.535	160.974	3.542	34.512	0.011	0	0.748	0	0	0	0.832	0.232088332
S9	7/31/2021	3:28PM	30.98	121.347778	0.25	27.8	7.22	HDPE	HDPE	Shanghai, Songjiang District (Huangpu River)	8/11/2021	250	6	150	A2	0	87799.88858	0	30.79008	24.83191	7.64826	34.33173	0.39473	0.091	114.69	644.825	180.861	11.55	4.558	1.331	140.299	862.052	0.643	1.666	0.531	3.4	3.275	0	191.846	5.368	23.689	0.023	0	1.485	0	0	0	1.206	0.229159596
S10	8/1/2021	2:11PM	31.389678	120.838601	0.23	26.9	7.71	HDPE	HDPE	Suzhou, Kunshan (Lakes & River)	8/11/2021	250	9.5	150	A2	179818914.6	3657620.747	381.6619428	26.27826	17.5249	7.54846	31.30706	0	0	116.048	83.477	34.169	0.339	1.065	0	35.392	199.014	0.081	1.128	0	0	2.358	0	212.698	3.197	14.689	0	0	1.386	0	0	0	0.458	0.266008718
S11	8/1/2021	2:35PM	31.400405	120.840232	0.23	25.9	8.01	HDPE	HDPE	Suzhou, Kunshan (Lakes & River)	8/11/2021	250	8.5	150	A2	0	1492286.261	1114.082376	25.51917	60.64736	7.63827	32.33127	0	0	117.273	91.43	29.947	0.397	1.748	0	15.492	50.702	0.07	1.055	0	0	2.441	0	215.645	3.24	31.472	0	0	1.568	0	0	0	0.643	0.247680518
S12	8/1/2021	3:27PM	31.4669444	120.8375	0.24	26.1	8.37	HDPE	Glass	Suzhou, Kunshan (Lakes & River)	8/11/2021	250	9	150	A2	7243.788899	2220732.973	4871.131748	23.73911	9.82377	7.52132	31.04911	0	0	119.708	155.67	45.371	1.983	2.025	0.265	30.48	153.474	0.153	2.003	0	9.212	2.707	0	208.353	3.306	5.371	0	0	1.404	0	0	0	0.333	0.251217297
S13	8/1/2021	4:02PM	31.4008333	120.875278	0.25	27.4	7.56	HDPE	Glass	Suzhou, Kunshan (Lakes & River)	8/10/2021	250	10	150	A1	0	43561.34892	11288.40483	28.66902	10.28236	8.15127	35.84126	0	0	115.048	92.851	24.261	0.594	0.86	0.114	16.475	61.463	0.075	1.317	0	0	2.216	0	212.279	2.457	4.117	0	1.341	0.739	0	0	0	0.647	0.256254937
S14	8/2/2021	1:46PM	31.39694444	120.9316667	0.13	30.5	8.47	HDPE	Glass	Suzhou, Kunshan (Lakes & River)	8/3/2021	250	10	150	B1	83169.1918	70632.82803	40927.76104	35.00943	7.70852	6.98729	24.44749	0.08834	0	128.701	169.821	258.213	1.494	3.033	0.352	151.59	173.731	0.287	1.593	0.277	0.706	2.711	0	249.974	3.517	1.398	0.022	0	0.645	45.919	0.033	0	0.968	0.306945927
S15	8/2/2021	2:13PM	31.33833333	120.9469444	0.17	31	7.98	HDPE	Glass	Suzhou, Kunshan (Lakes & River)	8/10/2021	250	9.5	150	A7	0	1516236.851	0	27.97963	5.90171	5.59485	29.64336	0.18598	0	116.54	554.326	114.161	9.367	4.66	1.126	75.889	688.479	0.603	2.507	2.072	11.129	2.308	0	187.811	4.081	0	0.031	0	1.091	31.115	0.02	0	2.365	0.311389068
[truncated: 1 more columns]
